# Supplementary material for: The Lotus japonicus AFB6 Gene Is Involved in the Auxin Dependent Root Developmental Program
Source: Int J Mol Sci. 2021 Aug 6;22(16):8495. doi: 10.3390/ijms22168495 (PMC8395167; doi:10.3390/ijms22168495)
Supplement: Supplementary file 1 [file ijms-22-08495-s001.zip]

Archive with 1 entries (1 files):
- ijms-1230245-supplementary.pdf
